# Supplementary material for: A seven-transmembrane methyltransferase catalysing N-terminal histidine methylation of lytic polysaccharide monooxygenases
Source: Nat Commun. 2023 Jul 14;14:4202. doi: 10.1038/s41467-023-39875-7 (PMC10349129; doi:10.1038/s41467-023-39875-7)
Supplement: Supplementary file 9 — Supplementary Dataset 6 [file 41467_2023_39875_MOESM9_ESM.xlsx]

## Sheet: Sample info
	Sheet name	Details
	N-term LsAA9A	This sheet contains quantitative information of LsAA9A N-terminal peptides identified with alpha-mating factor signal peptide after processing with MaxQuant software. Data was utilized to prepare Figure S10.
	LsAA9A methylation	This sheet contains MS1 precursor quantitation of the N-terminal peptide HTLVWGVWVNGVDQGDGR (with and without N-terminal histidine methylation) from secreted LsAA9A (Supplementary Figure S8, S9) in-gel MS analysis as displayed in Figure 5D. Quantitation was performed in Skyline and the identification was confirmed by data dependent acquisition analysis.
	TfLPMO methylation	This sheet contains MS1 precursor quantitation of the N-terminal peptide HGSVINPATR (charge state 2) of in-gel digested samples of secreted TfAA10A protein (Supplementary Figure S11) as displayed in Figure 5E. Quantitation was performed in Skyline and the identification was confirmed by data dependent acquisition analysis.

## Sheet: N-term LsAA9A SP
Samples ID	Type of sample	Signal peptide	Comment	Sequence (Signal peptide sequence in green, LsAA9A sequence in red)
LsAA9	Concentrated/buffer exchanged secretome	α-MF	Strain expressing LsAA9A	MRFPSIFTAVLFAASSALAAPVNTTTEDETAQIPAEAVIGYSDLEGDFDVAVLPFSNSTNNGLLFINTTIASIAAKEEGVSLEKREAEAHTLVWGVWVNGVDQGDGRNIYIRSPPNNNPVKNLTSPDMTCNVDNRVVPKSVPVNAGDTLTFEWYHNTRDDDIIASSHHGPIAVYIAPAASNGQGNVWVKLFEDAYNVTNSTWAVDRLITAHGQHSVVVPHVAPGDYLFRAEIIALHEADSLYSQNPIRGAQFYISCAQITINSSDDSTPLPAGVPFPGAYTDSTPGIQFNIYTTPATSYVAPPPSVWSGALGGSIAQVGDASLE
LsAA9 + MTe	Concentrated/buffer exchanged secretome	α-MF	Strain expressing LsAA9A and AN4663 with DNA sequence optimized for E.coli	MRFPSIFTAVLFAASSALAAPVNTTTEDETAQIPAEAVIGYSDLEGDFDVAVLPFSNSTNNGLLFINTTIASIAAKEEGVSLEKREAEAHTLVWGVWVNGVDQGDGRNIYIRSPPNNNPVKNLTSPDMTCNVDNRVVPKSVPVNAGDTLTFEWYHNTRDDDIIASSHHGPIAVYIAPAASNGQGNVWVKLFEDAYNVTNSTWAVDRLITAHGQHSVVVPHVAPGDYLFRAEIIALHEADSLYSQNPIRGAQFYISCAQITINSSDDSTPLPAGVPFPGAYTDSTPGIQFNIYTTPATSYVAPPPSVWSGALGGSIAQVGDASLE
Peptide	Concentrated-LSAA9	Concentrated-LSAA9_MTe
EAEAHTLVWGVW	0	6546400000
EAEAHTLVWGVWVNGVDQGDGRNIY	379760000	2954800000
EAEAHTLVWGV	0	378820000
EAEAHTLVW	35740000	254270000
EAEAHTLVWGVWVNGVDQGDGRN	0	119660000
EAEAHTLVWGVWVNGVDQGDGR	0	102340000
EAEAHTLVWGVWVNGVDQGD	14615000	77653000
EAEAHTLVWGVWV	0	14905000
EAEAHTLVWGVWVNGVD	0	12367000
EAEAHTLVWG	0	0
EAEAHTLVWGVWVNGVDQGDGRNI	0	0
AEAHTLVWGVWVNGVDQGDGR	0	0
EAHTLVWGVWVNGVDQGDGR	0	0
TLVWGVWVNGVDQGDGR	0	0
EAEAHTLVWGVWVNGVDQG	0	0
EAEAHTLVWGVWVNG	0	0
AHTLVWGVWVNGVDQGDGR	0	0
EAEAHTLVWGVWVN	0	0
EAEAHTLVWGVWVNGVDQGDG	0	0
EAEAHTLVWGVWVNGVDQ	0	0
HTLVWGVWVNGVDQGDGR	0	0

## Sheet: LsAA9A methylation
		Peptide	NativeSP_L_1	NativeSP_L_2	NativeSP_L_3	NativeSP_LM_1	NativeSP_LM_2	NativeSP_LM_3	AmySP_L_1	AmySP_L_2	AmySP_L_3	AmySP_LM_1	AmySP_LM_2	AmySP_LM_3
		HTLVWGVWVNGVDQGDGR	1064479872	4892954112	63992438784	16109737984	73184133120	42151542784	35888943104	45632802816	60700278784	19587461120	25395470336	18278213632
		H(meth)TLVWGVWVNGVDQGDGR	12512332	115219440	658358464	8211212288	23216152576	16631406592	158856704	144826320	396618464	5014540800	3604553728	2880272896
			NativeSP_L_1	NativeSP_L_2	NativeSP_L_3	NativeSP_LM_1	NativeSP_LM_2	NativeSP_LM_3	AmySP_L_1	AmySP_L_2	AmySP_L_3	AmySP_LM_1	AmySP_LM_2	AmySP_LM_3
		Methylation stochiometry %	1.16178	2.30063	1.01833	33.7619	24.0831	28.2929	0.440683	0.316369	0.649163	20.3827	12.4295	13.6128
			NativeSP-LsAA9A	AmySP-LsAA9A	NativeSP-LsAA9A + AN4663	AmySP-LsAA9A + AN4663
		Average methylation stoichiometry %	1.49358	0.468739	28.7126	15.475
		Standard deviation	0.702594	0.168161	4.85304	4.29114

## Sheet: TfLPMO methylation
	TfLPMO		HGSVINPATR - 526.2858++
				precursor - 526.2858++	precursor [M+1] - 526.7872++	precursor [M+2] - 527.2884++
			Replicate	Peak Area	Peak Area	Peak Area		Sum
			TfAA10A	1112076800	635299904	245607312		1992984016
			TfAA10A + AN4663 Rep 1	831047168	417071296	168530896		1416649360
			TfAA10A + AN4663 Rep 2	699433344	416161760	159559264		1275154368
			TfAA10A + AN4663 Rep 3	1611970560	894410880	347388576		2853770016
			H(meth)GSVINPATR - 533.2936++
				precursor - 533.2936++	precursor [M+1] - 533.7950++	precursor [M+2] - 534.2963++
			Replicate	Peak Area	Peak Area	Peak Area		Sum					Stochiometry (%)
			TfAA10A	2.78378e+06	6.71561e+06	3.94705e+06		1.34464e+07				TfAA10A	0.670167
			TfAA10A + AN4663 Rep 1	181467328	103524272	31907852		316899452				TfAA10A + AN4663 Rep 1	18.2804
			TfAA10A + AN4663 Rep 2	138053008	76212632	20941646		235207286				TfAA10A + AN4663 Rep 2	15.5729
			TfAA10A + AN4663 Rep 3	255428832	149587168	45598516		450614516				TfAA10A + AN4663 Rep 3	13.6369
