# Supplementary material for: A seven-transmembrane methyltransferase catalysing N-terminal histidine methylation of lytic polysaccharide monooxygenases
Source: Nat Commun. 2023 Jul 14;14:4202. doi: 10.1038/s41467-023-39875-7 (PMC10349129; doi:10.1038/s41467-023-39875-7)
Supplement: Supplementary file 11 — Source Data [file 41467_2023_39875_MOESM11_ESM.xlsx]

## Sheet: Figure 4C
		Threshold
	ch1	1000
	ch2	600
		Sample type	Sample	Pearson coefficient in colocalized volume
		positive control	NID2134_1	0.799
			NID2134_2	0.2887								Negative	Positive	nRFP-AN4663
			NID2134_3	0.6729							average	0.202933	0.556725	0.381075
			NID2134_4	0.4663							stdev	0.189359	0.225246	0.117979
		Negative control	NID2857_1								sterror	0.0946793	0.130046	0.0589897
			NID2857_2	0.2339
			NID2857_3	0
			NID2857_4	0.3749
		rfp-an4663 native	NID2851_1	0.5063
			NID2851_2	0.4416
			NID2851_3	0.339
			NID2851_4	0.2374

## Sheet: Figure 5B_gel
Figure 5b
Coomassie staining SDS-PAGE of Figure 5b. The dotted area denotes samples included in the manuscript as Figure 5b and was chosen as a representative sample for visualization purposes.
	WT		Wild type
	NHMT		Strain expressing the N-terminal histidine methyltransferase
	LsAA9A		Strain expressing LsAA9A
	LsAA9A + NHMT		Strain expressing LsAA9A together with the N-terminal histidine methyltransferase

## Sheet: Figure 5C_assay
Figure 5b
N=3 biological replicates, (sample 1, sample 2, and sample 3) (i and ii) are two individual measurements per biological replicate.
		WT		NHMT		LsAA9A		LsAA9A + NHMT
		i	ii	i	ii	i	ii	i	ii
	Sample 1	0.0036	0.0026	0.0013	0.0021	0.0787	0.068	0.0424	0.0394
	Sample 2	0.0029	0.0182	0.0021	0.0035	0.0742	0.0641	0.0305	0.0351
	Sample 3	0.0043	0.0045	0.0025	0.003	0.0555	0.0639	0.0354	0.0285
		WT	NHMT	LsAA9A	LsAA9A + NHMT
	Average	0.00601667	0.00241667	0.0674	0.0352167
	SD	0.00397943	0.000621155	0.00699124	0.00494023
	Graph plotted in Prism 8.4.3
	WT		Wild type
	NHMT		Strain expressing the N-terminal histidine methyltransferase
	LsAA9A		Strain expressing LsAA9A
	LsAA9A + NHMT		Strain expressing LsAA9A together with the N-terminal histidine methyltransferase
